# Supplementary material for: Transcriptional Regulation of Two Conceptus Interferon Tau Genes Expressed in Japanese Black Cattle during Peri-Implantation Period
Source: PLoS One. 2013 Nov 27;8(11):e80427. doi: 10.1371/journal.pone.0080427 (PMC3857836; doi:10.1371/journal.pone.0080427)
Supplement: Table S1 — RPKM values for each of bovine IFNT -related genes. Note: Among 35 bovine IFNT-related genes, eight genes were found as IFNT genes, from which two IFNT transcripts were found as those expressed in utero by the bovine conceptuses during the peri-implantation period. (XLSX) [file pone.0080427.s002.xlsx]

## Sheet: MultipleHit
Table S1. RPKM values of type I interferons detected by RNA-seq analysis
TranscriptID	GeneID	IFN	RPKM values allowing 10 times multiple hits
			Day 17	Day 20	Day 22
ENSBTAT00000055051	ENSBTAG00000034282	T	0	0	0
ENSBTAT00000048580	ENSBTAG00000034285	T	382.595	115.316	4.8439
ENSBTAT00000048583	ENSBTAG00000034289	T	0	0	0
ENSBTAT00000054591	ENSBTAG00000038788	A	0	0	0
ENSBTAT00000048597	ENSBTAG00000034309	T	0.149917	0.197563	0
ENSBTAT00000056009	ENSBTAG00000034309	T	0.151503	0.199654	0
ENSBTAT00000054734	ENSBTAG00000034309	T	0.149917	0.197563	0
ENSBTAT00000055649	ENSBTAG00000037396	W	0	0	0
ENSBTAT00000051918	ENSBTAG00000040540	W	0	0	0
ENSBTAT00000036734	ENSBTAG00000025928	A	0	0	0
ENSBTAT00000048611	ENSBTAG00000034318	A	0	0	0
ENSBTAT00000055651	ENSBTAG00000038954	W	0	0	0
ENSBTAT00000040255	ENSBTAG00000034324	A	0	0	0
ENSBTAT00000057130	ENSBTAG00000038012	W	0.169433	0	0
ENSBTAT00000048617	ENSBTAG00000034321	W	0.146093	0.0962616	0
ENSBTAT00000030915	ENSBTAG00000034325	A	0	0	0
ENSBTAT00000056930	ENSBTAG00000040095	W	0.169433	0	0
ENSBTAT00000048619	ENSBTAG00000034326	W	0	0.288785	0
ENSBTAT00000054824	ENSBTAG00000038695	W	0.508299	0	0
ENSBTAT00000024866	ENSBTAG00000022787	A	0	0	0
ENSBTAT00000030159	ENSBTAG00000022303	T	80.497	24.2579	0.986614
ENSBTAT00000054467	ENSBTAG00000038282	A	0	0	0
ENSBTAT00000024869	ENSBTAG00000022679	W	0.169433	0.111641	0
ENSBTAT00000047908	ENSBTAG00000033729	W	0	0	0
ENSBTAT00000053863	ENSBTAG00000039963	A	0	0	0
ENSBTAT00000055817	ENSBTAG00000038458	W	0	0	0
ENSBTAT00000047904	ENSBTAG00000038741	A	0	0	0
ENSBTAT00000034453	ENSBTAG00000040407	A	0	0	0
ENSBTAT00000056112	ENSBTAG00000037487	W	0.169433	0	0
ENSBTAT00000052663	ENSBTAG00000039648	W	0	0	0
ENSBTAT00000056046	ENSBTAG00000038358	W	0	0	0
ENSBTAT00000030158	ENSBTAG00000037922	A	0	0	0
ENSBTAT00000054506	ENSBTAG00000039827	T	0.449751	0.197563	0
ENSBTAT00000006179	ENSBTAG00000033708	W	0	0	0
ENSBTAT00000023814	ENSBTAG00000017910	W	0	0	0
