# Supplementary material for: Transcriptional Regulation of Two Conceptus Interferon Tau Genes Expressed in Japanese Black Cattle during Peri-Implantation Period
Source: PLoS One. 2013 Nov 27;8(11):e80427. doi: 10.1371/journal.pone.0080427 (PMC3857836; doi:10.1371/journal.pone.0080427)
Supplement: Table S2 — A list of IFNT-related genes used in the phylogenetic analysis. (XLSX) [file pone.0080427.s003.xlsx]

## Sheet: Sheet1
Clade	GenBankID	ProteinID	Definition	del
1	163765	AAA50457.1	trophoblast protein-1 [Bos taurus]. trophoblast protein-1 [Bos taurus].					1	IFNT	Bos taurus/Bison bison	Cow, Bison
1	5733827	AAA50458.2	trophoblast protein-1 [Bos taurus]. trophoblast protein-1 [Bos taurus].					2	IFNT	Ovis aries/Capra hircus/Bubalus bubalis	Sheep, Goat, Water buffalo
1	163769	AAA50459.1	trophoblast protein-1 [Bos taurus]. trophoblast protein-1 [Bos taurus].					2'	IFNT	Bubalus bubalis	Water buffalo
1	163214	AAA62711.1	interferon alpha II [Bos taurus]. interferon alpha II [Bos taurus].					3	IFNT	Capra hircus	Goat
1	6513855	AAF08671.2	interferon-tau1c, partial [Bos taurus]. interferon-tau1c, partial [Bos taurus].					3'	IFNT	Bos frontalis	Gaur
1	6446541	AAF08673.1	interferon-tau2b, partial [Bos taurus]. interferon-tau2b, partial [Bos taurus].					4	IFN omega	Bos taurus	Cow
1	6446543	AAF08674.1	interferon-tau2c, partial [Bos taurus]. interferon-tau2c, partial [Bos taurus].					4'	IFN omega	Bos taurus	Cow
1	6446547	AAF08676.1	interferon-tau3b, partial [Bos taurus]. interferon-tau3b, partial [Bos taurus].					5	IFN omega	Sus scrofa	Pig
1	6446549	AAF08677.1	interferon-tau3c, partial [Bos taurus]. interferon-tau3c, partial [Bos taurus].					6	IFN omega	Equus caballus	Horse
1	6446551	AAF08678.1	interferon-tau3d, partial [Bos taurus]. interferon-tau3d, partial [Bos taurus].					7	IFN omega	primates
1	8347785	AAF74783.1	interferon-tau3e, partial [Bos taurus]. interferon-tau3e, partial [Bos taurus].					8	IFN omega	Callithrix jacchus
1	10180639	AAG14168.1	interferon tau [Bos taurus]. interferon tau [Bos taurus].					9	IFN omega	Oryctolagus cuniculus	rabit
1	22094811	AAM91995.1	interferon-tau1e, partial [Bos taurus]. interferon-tau1e, partial [Bos taurus].					10	IFN omega	Loxodonta africana	elephant
1	38373493	AAR19064.1	interferon-tau2a, partial [Bos grunniens]. interferon-tau2a, partial [Bos grunniens].					10'	IFN omega	Loxodonta africana	elephant
1	49616739	AAT67216.1	interferon tau2, partial [Bison bison]. interferon tau2, partial [Bison bison].					11	IFNA	Otolemur garnettii	galago
1	62750410	AAX98268.1	interferon tau [Bos taurus]. interferon tau [Bos taurus].					12	IFNA	Loxodonta africana	elephant
1	72160231	AAZ66771.1	interferon-Tau [Moschus berezovskii]. interferon-Tau [Moschus berezovskii].					13	IFNA	Sus scrofa	Pig
1	110351000	ABG73392.1	interferon tau 4a, partial [Bos taurus]. interferon tau 4a, partial [Bos taurus].					14	IFNA	primates
1	110351002	ABG73393.1	interferon tau 3f, partial [Bos taurus]. interferon tau 3f, partial [Bos taurus].					15	IFNA	primates
1	148565493	ABQ88380.1	interferon tau [Bos grunniens]. interferon tau [Bos grunniens].					16	IFNA	primates
1	194368348	ACF58054.1	interferon-tau variant 1f, partial [Bos taurus]. interferon-tau variant 1f, partial [Bos taurus].					17	IFNA	primates
1	194368350	ACF58055.1	interferon-tau variant 1g, partial [Bos taurus]. interferon-tau variant 1g, partial [Bos taurus].					18	IFNA	primates
1	194368354	ACF58057.1	interferon-tau variant 3i, partial [Bos taurus]. interferon-tau variant 3i, partial [Bos taurus].					19	IFNA	primates
1	194368356	ACF58058.1	interferon-tau variant 3g, partial [Bos taurus]. interferon-tau variant 3g, partial [Bos taurus].
1	194368358	ACF58059.1	interferon-tau variant 3f, partial [Bos taurus]. interferon-tau variant 3f, partial [Bos taurus].
1	766	CAA46506.1	trophoblast type I interferon gene [Bos taurus]. trophoblast type I interferon gene [Bos taurus].
1	269973909	NP_001015511.3	interferon tau-2 precursor [Bos taurus]. interferon tau-2 precursor [Bos taurus].
1	72534814	NP_001026935.1	interferon tau c1 precursor [Bos taurus]. interferon tau c1 precursor [Bos taurus].
1	269954709	NP_001161747.1	interferon tau-3 precursor [Bos taurus]. interferon tau-3 precursor [Bos taurus].
1	6707758	P15696.2	RecName: Full=Interferon tau-1; Short=IFN-tau-1; AltName: Full=Antiluteolysin; AltName: Full=Trophoblast antiluteolytic protein; AltName: Full=Trophoblast protein 1; Short=TP-1; AltName: Full=Trophoblastin; Flags: Precursor. RecName: Full=Interferon tau-1; Short=IFN-tau-1; AltName: Full=Antiluteolysin; AltName: Full=Trophoblast antiluteolytic protein; AltName: Full=Trophoblast protein 1; Short=TP…
1	6707695	P56830.1	RecName: Full=Interferon tau-2; Short=IFN-tau-2; AltName: Full=Antiluteolysin; AltName: Full=Trophoblast antiluteolytic protein; AltName: Full=Trophoblast protein 1; Short=TP-1; AltName: Full=Trophoblastin. RecName: Full=Interferon tau-2; Short=IFN-tau-2; AltName: Full=Antiluteolysin; AltName: Full=Trophoblast antiluteolytic protein; AltName: Full=Trophoblast protein 1; Short=TP-1; AltName: Full=…
1	6707696	P56831.1	RecName: Full=Interferon tau-3; Short=IFN-tau-3; AltName: Full=Antiluteolysin; AltName: Full=Trophoblast antiluteolytic protein; AltName: Full=Trophoblast protein 1; Short=TP-1; AltName: Full=Trophoblastin. RecName: Full=Interferon tau-3; Short=IFN-tau-3; AltName: Full=Antiluteolysin; AltName: Full=Trophoblast antiluteolytic protein; AltName: Full=Trophoblast protein 1; Short=TP-1; AltName: Full=…
1	6707693	Q95187.1	RecName: Full=Interferon tau; Short=IFN-tau; AltName: Full=Antiluteolysin; AltName: Full=Trophoblast antiluteolytic protein; AltName: Full=Trophoblast protein 1; Short=TP-1; AltName: Full=Trophoblastin; Flags: Precursor. RecName: Full=Interferon tau; Short=IFN-tau; AltName: Full=Antiluteolysin; AltName: Full=Trophoblast antiluteolytic protein; AltName: Full=Trophoblast protein 1; Short=TP-1; AltN…
2	157830178	1B5LA	Chain A, Ovine Interferon Tau
2	5532991	AAD44970.1	interferon-tau p8v2, partial [Ovis aries]. interferon-tau p8v2, partial [Ovis aries].
2	5532993	AAD44971.1	interferon-tau p8v3, partial [Ovis aries]. interferon-tau p8v3, partial [Ovis aries].
2	5532995	AAD44972.1	interferon-tau p8v4, partial [Ovis aries]. interferon-tau p8v4, partial [Ovis aries].
2	5532997	AAD44973.1	interferon-tau p6v1, partial [Ovis aries]. interferon-tau p6v1, partial [Ovis aries].
2	5532999	AAD44974.1	interferon-tau p6v2, partial [Ovis aries]. interferon-tau p6v2, partial [Ovis aries].
2	5533001	AAD44975.1	interferon-tau p6v3, partial [Ovis aries]. interferon-tau p6v3, partial [Ovis aries].
2	34014803	AAQ56196.1	interferon-tau 2a [Capra hircus]. interferon-tau 2a [Capra hircus].
2	34014807	AAQ56198.1	interferon-tau 3 [Capra hircus]. interferon-tau 3 [Capra hircus].
2	34014809	AAQ56199.1	interferon-tau 4a [Capra hircus]. interferon-tau 4a [Capra hircus].
2	34014819	AAQ56204.1	interferon-tau 5 [Capra hircus]. interferon-tau 5 [Capra hircus].
2	34014821	AAQ56205.1	interferon-tau 6 [Capra hircus]. interferon-tau 6 [Capra hircus].
2	40389452	AAR85892.1	interferon tau, partial [Ovis aries]. interferon tau, partial [Ovis aries].
2	113303928	AAZ78134.2	interferon tau garIFNT1 [Ovis aries]. interferon tau garIFNT1 [Ovis aries].
2	119351120	ABL63462.1	interferon tau BB1 [Capra hircus]. interferon tau BB1 [Capra hircus].
2	148361489	ABQ59318.1	interferon tau garIFNT2 [Ovis aries]. interferon tau garIFNT2 [Ovis aries].
2	224589825	ACN59533.1	interferon tau precursor, partial [Ovis canadensis mexicana]. interferon tau precursor, partial [Ovis canadensis mexicana].
2	224589827	ACN59534.1	interferon tau precursor, partial [Ovis canadensis mexicana]. interferon tau precursor, partial [Ovis canadensis mexicana].
2	224589829	ACN59535.1	interferon tau precursor, partial [Ovis aries]. interferon tau precursor, partial [Ovis aries].
2	339649198	AEJ87220.1	interferon tau BB9 [Capra hircus]. interferon tau BB9 [Capra hircus].
2	339649202	AEJ87222.1	interferon tau BB11 [Capra hircus]. interferon tau BB11 [Capra hircus].
2	406821555	AFS60289.1	interferon tau isoform 1a3 [Bubalus bubalis]. interferon tau isoform 1a3 [Bubalus bubalis].
2	406821561	AFS60292.1	interferon tau isoform 2a [Bubalus bubalis]. interferon tau isoform 2a [Bubalus bubalis].
2	406821565	AFS60294.1	interferon tau isoform 3 [Bubalus bubalis]. interferon tau isoform 3 [Bubalus bubalis].
2	406821567	AFS60295.1	interferon tau isoform 4 [Bubalus bubalis]. interferon tau isoform 4 [Bubalus bubalis].
2	406821569	AFS60296.1	interferon tau isoform 5 [Bubalus bubalis]. interferon tau isoform 5 [Bubalus bubalis].
2	406821571	AFS60297.1	interferon tau isoform 6 [Bubalus bubalis]. interferon tau isoform 6 [Bubalus bubalis].
2	406821573	AFS60298.1	interferon tau isoform 7 [Bubalus bubalis]. interferon tau isoform 7 [Bubalus bubalis].
2	406821575	AFS60299.1	interferon tau isoform 8 [Bubalus bubalis]. interferon tau isoform 8 [Bubalus bubalis].
2	2118657	I47098	trophoblast protein-1 - sheep. Sequence 28 from patent US 5639868.
2	156119318	NP_001095205.1	interferon tau-6 precursor [Ovis aries]. interferon tau-6 precursor [Ovis aries].
2	183979987	NP_001116871.1	interferon tau-1 precursor [Ovis aries]. interferon tau-1 precursor [Ovis aries].
2	183979989	NP_001116872.1	interferon tau-2 precursor [Ovis aries]. interferon tau-2 precursor [Ovis aries].
2	183979991	NP_001116873.1	interferon tau-5 precursor [Ovis aries]. interferon tau-5 precursor [Ovis aries].
2	6707694	P28169.1	RecName: Full=Interferon tau-11; Short=IFN-tau-11; AltName: Full=Antiluteolysin; AltName: Full=P4; AltName: Full=S4; AltName: Full=Trophoblast antiluteolytic protein; AltName: Full=Trophoblast protein 1; Short=TP-1; AltName: Full=Trophoblastin; Flags: Precursor. RecName: Full=Interferon tau-11; Short=IFN-tau-11; AltName: Full=Antiluteolysin; AltName: Full=P4; AltName: Full=S4; AltName: Full=Troph…
2	6707691	P28171.1	RecName: Full=Interferon tau; Short=IFN-tau; AltName: Full=Antiluteolysin; AltName: Full=Trophoblast antiluteolytic protein; AltName: Full=Trophoblast protein 1; Short=TP-1; AltName: Full=Trophoblastin; Flags: Precursor. RecName: Full=Interferon tau; Short=IFN-tau; AltName: Full=Antiluteolysin; AltName: Full=Trophoblast antiluteolytic protein; AltName: Full=Trophoblast protein 1; Short=TP-1; AltN…
2	6707692	P28172.1	RecName: Full=Interferon tau; Short=IFN-tau; AltName: Full=Antiluteolysin; AltName: Full=Trophoblast antiluteolytic protein; AltName: Full=Trophoblast protein 1; Short=TP-1; AltName: Full=Trophoblastin; Flags: Precursor. RecName: Full=Interferon tau; Short=IFN-tau; AltName: Full=Antiluteolysin; AltName: Full=Trophoblast antiluteolytic protein; AltName: Full=Trophoblast protein 1; Short=TP-1; AltN…
2	6707759	P56829.1	RecName: Full=Interferon tau-2; Short=IFN-tau-2; AltName: Full=Antiluteolysin; AltName: Full=Trophoblast antiluteolytic protein; AltName: Full=Trophoblast protein 1; Short=TP-1; AltName: Full=Trophoblastin; Flags: Precursor. RecName: Full=Interferon tau-2; Short=IFN-tau-2; AltName: Full=Antiluteolysin; AltName: Full=Trophoblast antiluteolytic protein; AltName: Full=Trophoblast protein 1; Short=TP…
2	6707697	P56832.1	RecName: Full=Interferon tau-3; Short=IFN-tau-3; AltName: Full=Antiluteolysin; AltName: Full=Trophoblast antiluteolytic protein; AltName: Full=Trophoblast protein 1; Short=TP-1; AltName: Full=Trophoblastin. RecName: Full=Interferon tau-3; Short=IFN-tau-3; AltName: Full=Antiluteolysin; AltName: Full=Trophoblast antiluteolytic protein; AltName: Full=Trophoblast protein 1; Short=TP-1; AltName: Full=…
2	6707698	Q08053.1	RecName: Full=Interferon tau-10; Short=IFN-tau-10; AltName: Full=Antiluteolysin; AltName: Full=TP-02; AltName: Full=Trophoblast antiluteolytic protein; AltName: Full=Trophoblast protein 1; Short=TP-1; AltName: Full=Trophoblastin; Flags: Precursor. RecName: Full=Interferon tau-10; Short=IFN-tau-10; AltName: Full=Antiluteolysin; AltName: Full=TP-02; AltName: Full=Trophoblast antiluteolytic protein;…
2	6707699	Q08070.1	RecName: Full=Interferon tau-9; Short=IFN-tau-9; AltName: Full=Antiluteolysin; AltName: Full=TP-010; AltName: Full=Trophoblast antiluteolytic protein; AltName: Full=Trophoblast protein 1; Short=TP-1; AltName: Full=Trophoblastin; Flags: Precursor. RecName: Full=Interferon tau-9; Short=IFN-tau-9; AltName: Full=Antiluteolysin; AltName: Full=TP-010; AltName: Full=Trophoblast antiluteolytic protein; A…
2	6707700	Q08071.1	RecName: Full=Interferon tau-7; Short=IFN-tau-7; AltName: Full=Antiluteolysin; AltName: Full=TP-07; AltName: Full=Trophoblast antiluteolytic protein; AltName: Full=Trophoblast protein 1; Short=TP-1; AltName: Full=Trophoblastin; Flags: Precursor. RecName: Full=Interferon tau-7; Short=IFN-tau-7; AltName: Full=Antiluteolysin; AltName: Full=TP-07; AltName: Full=Trophoblast antiluteolytic protein; Alt…
2	6707701	Q08072.1	RecName: Full=Interferon tau-8; Short=IFN-tau-8; AltName: Full=Antiluteolysin; AltName: Full=TP-08; AltName: Full=Trophoblast antiluteolytic protein; AltName: Full=Trophoblast protein 1; Short=TP-1; AltName: Full=Trophoblastin; Flags: Precursor. RecName: Full=Interferon tau-8; Short=IFN-tau-8; AltName: Full=Antiluteolysin; AltName: Full=TP-08; AltName: Full=Trophoblast antiluteolytic protein; Alt…
2	6707702	Q28594.1	RecName: Full=Interferon tau-4; Short=IFN-tau-4; AltName: Full=Antiluteolysin; AltName: Full=P3; AltName: Full=Trophoblast antiluteolytic protein; AltName: Full=Trophoblast protein 1; Short=TP-1; AltName: Full=Trophoblastin; Flags: Precursor. RecName: Full=Interferon tau-4; Short=IFN-tau-4; AltName: Full=Antiluteolysin; AltName: Full=P3; AltName: Full=Trophoblast antiluteolytic protein; AltName: …
2'	51173145	AAT96858.1	interferon-tau [Bubalus bubalis]. interferon-tau [Bubalus bubalis].
2'	51104845	AAT97058.1	interferon tau [Bubalus bubalis]. interferon tau [Bubalus bubalis].
2'	53831028	AAU95376.1	interferon-tau, partial [Bubalus bubalis]. interferon-tau, partial [Bubalus bubalis].	D
2'	377823946	AFB77218.1	interferon tau [Bubalus bubalis]. interferon tau [Bubalus bubalis].
3	73695883	AAZ80758.1	interferon-tau BB6 [Capra hircus]. interferon-tau BB6 [Capra hircus].
3	119351122	ABL63463.1	interferon tau BB2 [Capra hircus]. interferon tau BB2 [Capra hircus].
3	119351124	ABL63464.1	interferon tau BB3 [Capra hircus]. interferon tau BB3 [Capra hircus].
3	119351126	ABL63465.1	interferon tau BB4 [Capra hircus]. interferon tau BB4 [Capra hircus].
3	339649200	AEJ87221.1	interferon tau BB10 [Capra hircus]. interferon tau BB10 [Capra hircus].
3	339649204	AEJ87223.1	interferon tau BB12 [Capra hircus]. interferon tau BB12 [Capra hircus].
3	6707689	O46633.1	RecName: Full=Interferon tau; Short=IFN-tau; AltName: Full=Antiluteolysin; AltName: Full=Trophoblast antiluteolytic protein; AltName: Full=Trophoblast protein 1; Short=TP-1; AltName: Full=Trophoblastin; Flags: Precursor. RecName: Full=Interferon tau; Short=IFN-tau; AltName: Full=Antiluteolysin; AltName: Full=Trophoblast antiluteolytic protein; AltName: Full=Trophoblast protein 1; Short=TP-1; AltN…
3	119896267	XP_601809.3	PREDICTED: interferon omega-1 [Bos taurus]. PREDICTED: interferon omega-1 [Bos taurus].
3'	51104847	AAT97059.1	interferon-tau [Bos frontalis]. interferon-tau [Bos frontalis].
4	165829	AAA31507.1	interferon omega [Ovis aries]. interferon omega [Ovis aries].
4	479011	AAA36123.1	interferon [Homo sapiens]. interferon [Homo sapiens].	?
4	145245646	ABP49163.1	interferon tau [Bubalus bubalis]. interferon tau [Bubalus bubalis].
4	416542	CAA41790.1	interferon alpha [Ovis aries]. interferon alpha [Ovis aries].	?
4	350539395	NP_001232865.1	uncharacterized protein LOC509166 precursor [Bos taurus]. uncharacterized protein LOC509166 precursor [Bos taurus].
4	27819618	NP_776776.1	interferon omega-1 precursor [Bos taurus]. interferon omega-1 precursor [Bos taurus].
4	119896185	XP_001249981.1	PREDICTED: interferon omega-1 [Bos taurus]. PREDICTED: interferon omega-1 [Bos taurus].
4	358413405	XP_001250023.3	PREDICTED: interferon omega-1 [Bos taurus]. PREDICTED: interferon omega-1 [Bos taurus].
4	119896191	XP_001250216.1	PREDICTED: interferon omega-1 [Bos taurus]. PREDICTED: interferon omega-1 [Bos taurus].
4	297477722	XP_002689566.1	PREDICTED: interferon omega-1 [Bos taurus]. PREDICTED: interferon omega-1 [Bos taurus].
4	297477724	XP_002689567.1	PREDICTED: interferon omega-1 [Bos taurus]. PREDICTED: interferon omega-1 [Bos taurus].
4	297477742	XP_002689576.1	PREDICTED: interferon omega-1 [Bos taurus]. PREDICTED: interferon omega-1 [Bos taurus].
4	297477746	XP_002689578.1	PREDICTED: interferon omega-1 [Bos taurus]. PREDICTED: interferon omega-1 [Bos taurus].
4	359067985	XP_002707880.2	PREDICTED: LOW QUALITY PROTEIN: interferon omega-1 [Bos taurus]. PREDICTED: LOW QUALITY PROTEIN: interferon omega-1 [Bos taurus].
4	358413403	XP_003582562.1	PREDICTED: interferon omega-1-like [Bos taurus]. PREDICTED: interferon omega-1-like [Bos taurus].
4	358413409	XP_003582563.1	PREDICTED: interferon omega-1-like [Bos taurus]. PREDICTED: interferon omega-1-like [Bos taurus].
4	358413423	XP_003582566.1	PREDICTED: interferon omega-1 [Bos taurus]. PREDICTED: interferon omega-1 [Bos taurus].
4	358421576	XP_003585025.1	PREDICTED: interferon omega-1, partial [Bos taurus]. PREDICTED: interferon omega-1, partial [Bos taurus].
4	359067988	XP_003586415.1	PREDICTED: interferon omega-1-like [Bos taurus]. PREDICTED: interferon omega-1-like [Bos taurus].
4	359067999	XP_003586416.1	PREDICTED: interferon omega-1 [Bos taurus]. PREDICTED: interferon omega-1 [Bos taurus].
4	119896175	XP_591439.2	PREDICTED: interferon omega-1 [Bos taurus]. PREDICTED: interferon omega-1 [Bos taurus].
4	119896261	XP_874396.2	PREDICTED: interferon omega-1 [Bos taurus]. PREDICTED: interferon omega-1 [Bos taurus].
4	76617196	XP_876216.1	PREDICTED: interferon omega-1 [Bos taurus]. PREDICTED: interferon omega-1 [Bos taurus].
4	76694591	XP_876270.1	PREDICTED: interferon omega-1 [Bos taurus]. PREDICTED: interferon omega-1 [Bos taurus].
4	119896263	XP_876349.2	PREDICTED: interferon omega-1 [Bos taurus]. PREDICTED: interferon omega-1 [Bos taurus].
4	76700295	XP_876390.1	PREDICTED: interferon omega-1 [Bos taurus]. PREDICTED: interferon omega-1 [Bos taurus].
4	358413407	XP_876525.3	PREDICTED: interferon omega-1 [Bos taurus]. PREDICTED: interferon omega-1 [Bos taurus].
4'	297470552	XP_002684025.1	PREDICTED: interferon omega-1 [Bos taurus]. PREDICTED: interferon omega-1 [Bos taurus].
4'	297477728	XP_002689569.1	PREDICTED: interferon omega-1 [Bos taurus]. PREDICTED: interferon omega-1 [Bos taurus].
4'	119896253	XP_874422.2	PREDICTED: interferon omega-1 [Bos taurus]. PREDICTED: interferon omega-1 [Bos taurus].
5	193290400	ACF17563.1	interferon omega 2 [Sus scrofa]. interferon omega 2 [Sus scrofa].
5	193290412	ACF17569.1	interferon omega 8 [Sus scrofa]. interferon omega 8 [Sus scrofa].
5	194332508	NP_001123704.1	inferferon omega 7 precursor [Sus scrofa]. inferferon omega 7 precursor [Sus scrofa].
5	194332504	NP_001123710.1	interferon omega 1 precursor [Sus scrofa]. interferon omega 1 precursor [Sus scrofa].
5	194473992	NP_001124005.1	interferon omega 7 precursor [Sus scrofa]. interferon omega 7 precursor [Sus scrofa].
5	229892840	NP_001153550.1	interferon omega 5 precursor [Sus scrofa]. interferon omega 5 precursor [Sus scrofa].
5	258690245	NP_001158316.1	interferon omega 3 precursor [Sus scrofa]. interferon omega 3 precursor [Sus scrofa].
5	258690237	NP_001158322.1	interferon omega 6 precursor [Sus scrofa]. interferon omega 6 precursor [Sus scrofa].
5	258690269	NP_001158324.1	interferon omega 4 precursor [Sus scrofa]. interferon omega 4 precursor [Sus scrofa].
5	350579181	XP_003480544.1	PREDICTED: interferon omega-1-like [Sus scrofa]. PREDICTED: interferon omega-1-like [Sus scrofa].
6	167621427	NP_001108008.1	interferon omega-2 precursor [Equus caballus]. interferon omega-2 precursor [Equus caballus].
6	149736886	XP_001497504.1	PREDICTED: interferon omega-2-like [Equus caballus]. PREDICTED: interferon omega-2-like [Equus caballus].
6	149736890	XP_001497549.1	PREDICTED: interferon omega-2-like [Equus caballus]. PREDICTED: interferon omega-2-like [Equus caballus].
6	149736898	XP_001497775.1	PREDICTED: interferon omega-2-like [Equus caballus]. PREDICTED: interferon omega-2-like [Equus caballus].
6	338719464	XP_003364007.1	PREDICTED: interferon omega-2-like [Equus caballus]. PREDICTED: interferon omega-2-like [Equus caballus].
7	345110919	3SE4B	Chain B, Human Ifnw-Ifnar Ternary Complex
7	386800	AAA52724.1	interferon-alpha [Homo sapiens]. interferon-alpha [Homo sapiens].
7	847816	AAA70091.1	interferon omega-1, partial [Homo sapiens]. interferon omega-1, partial [Homo sapiens].
7	55275060	AAV49320.1	IFN-omega 1 precursor, partial [Homo sapiens]. IFN-omega 1 precursor, partial [Homo sapiens].
7	758083	CAA26501.1	human interferon omega precursor, partial [Homo sapiens]. human interferon omega precursor, partial [Homo sapiens].
7	355753314	EHH57360.1	Interferon alpha-II-1 [Macaca fascicularis]. Interferon alpha-II-1 [Macaca fascicularis].
7	4504605	NP_002168.1	interferon omega-1 precursor [Homo sapiens]. interferon omega-1 precursor [Homo sapiens].
7	109111417	XP_001108113.1	PREDICTED: interferon omega-1 [Macaca mulatta]. PREDICTED: interferon omega-1 [Macaca mulatta].
7	297684337	XP_002819801.1	PREDICTED: interferon omega-1-like [Pongo abelii]. PREDICTED: interferon omega-1-like [Pongo abelii].
7	332222529	XP_003260422.1	PREDICTED: interferon omega-1 [Nomascus leucogenys]. PREDICTED: interferon omega-1 [Nomascus leucogenys].
7	397521254	XP_003830712.1	PREDICTED: interferon omega-1-like [Pan paniscus]. PREDICTED: interferon omega-1-like [Pan paniscus].
7	402897327	XP_003919493.1	PREDICTED: interferon omega-1 [Papio anubis]. PREDICTED: interferon omega-1 [Papio anubis].	U_long
7	55633241	XP_528554.1	PREDICTED: interferon omega-1 [Pan troglodytes]. PREDICTED: interferon omega-1 [Pan troglodytes].
8	296190019	XP_002743017.1	PREDICTED: interferon omega-1 [Callithrix jacchus]. PREDICTED: interferon omega-1 [Callithrix jacchus].
8	403272671	XP_003928173.1	PREDICTED: interferon omega-1 [Saimiri boliviensis boliviensis]. PREDICTED: interferon omega-1 [Saimiri boliviensis boliviensis].
9	545146	AAC60523.1	interferon-omega20 [Oryctolagus cuniculus]. interferon-omega20 [Oryctolagus cuniculus].
9	545148	AAC60524.1	interferon-omega44 [Oryctolagus cuniculus]. interferon-omega44 [Oryctolagus cuniculus].
9	7558588	AAC60525.2	interferon-omega48 [Oryctolagus cuniculus]. interferon-omega48 [Oryctolagus cuniculus].
9	291383161	XP_002708103.1	PREDICTED: interferon type I-like [Oryctolagus cuniculus]. PREDICTED: interferon type I-like [Oryctolagus cuniculus].
9	291383165	XP_002708105.1	PREDICTED: interferon-omega48-like [Oryctolagus cuniculus]. PREDICTED: interferon-omega48-like [Oryctolagus cuniculus].
9	291383171	XP_002708107.1	PREDICTED: interferon-omega44-like [Oryctolagus cuniculus]. PREDICTED: interferon-omega44-like [Oryctolagus cuniculus].
9	291383175	XP_002708109.1	PREDICTED: interferon-omega45-like [Oryctolagus cuniculus]. PREDICTED: interferon-omega45-like [Oryctolagus cuniculus].
9	291383185	XP_002708114.1	PREDICTED: interferon type I-like [Oryctolagus cuniculus]. PREDICTED: interferon type I-like [Oryctolagus cuniculus].
10	344271105	XP_003407382.1	PREDICTED: interferon omega-2-like [Loxodonta africana]. PREDICTED: interferon omega-2-like [Loxodonta africana].
10	344271107	XP_003407383.1	PREDICTED: interferon omega-2-like [Loxodonta africana]. PREDICTED: interferon omega-2-like [Loxodonta africana].
10	344271752	XP_003407701.1	PREDICTED: interferon omega-2-like [Loxodonta africana]. PREDICTED: interferon omega-2-like [Loxodonta africana].	U_long
10	344309912	XP_003423618.1	PREDICTED: interferon omega-2-like [Loxodonta africana]. PREDICTED: interferon omega-2-like [Loxodonta africana].
10	344309970	XP_003423647.1	PREDICTED: interferon omega-2-like [Loxodonta africana]. PREDICTED: interferon omega-2-like [Loxodonta africana].
10'	344271101	XP_003407380.1	PREDICTED: interferon omega-2-like [Loxodonta africana]. PREDICTED: interferon omega-2-like [Loxodonta africana].
11	395819013	XP_003782898.1	PREDICTED: interferon alpha-5-like [Otolemur garnettii]. PREDICTED: interferon alpha-5-like [Otolemur garnettii].
11	395819017	XP_003782900.1	PREDICTED: interferon alpha-5-like [Otolemur garnettii]. PREDICTED: interferon alpha-5-like [Otolemur garnettii].
11	395819023	XP_003782903.1	PREDICTED: interferon alpha-5-like [Otolemur garnettii]. PREDICTED: interferon alpha-5-like [Otolemur garnettii].
11	395819025	XP_003782904.1	PREDICTED: interferon alpha-5-like [Otolemur garnettii]. PREDICTED: interferon alpha-5-like [Otolemur garnettii].
11	395819027	XP_003782905.1	PREDICTED: interferon alpha-5-like [Otolemur garnettii]. PREDICTED: interferon alpha-5-like [Otolemur garnettii].
11	395819384	XP_003783072.1	PREDICTED: interferon alpha-5-like [Otolemur garnettii]. PREDICTED: interferon alpha-5-like [Otolemur garnettii].
11	395863310	XP_003803840.1	PREDICTED: interferon alpha-10-like [Otolemur garnettii]. PREDICTED: interferon alpha-10-like [Otolemur garnettii].
12	344271103	XP_003407381.1	PREDICTED: interferon alpha-5-like [Loxodonta africana]. PREDICTED: interferon alpha-5-like [Loxodonta africana].
12	344271762	XP_003407706.1	PREDICTED: interferon alpha-5-like [Loxodonta africana]. PREDICTED: interferon alpha-5-like [Loxodonta africana].
13	112885593	ABI26101.1	interferon alpha-9 precursor [Sus scrofa]. interferon alpha-9 precursor [Sus scrofa].
13	258690261	NP_001158321.1	uncharacterized protein LOC100153724 precursor [Sus scrofa]. uncharacterized protein LOC100153724 precursor [Sus scrofa].
13	305855102	NP_001182306.1	uncharacterized protein LOC100157766 precursor [Sus scrofa]. uncharacterized protein LOC100157766 precursor [Sus scrofa].
14	4504597	NP_002160.1	interferon alpha-5 precursor [Homo sapiens]. interferon alpha-5 precursor [Homo sapiens].
14	332222519	XP_003260417.1	PREDICTED: interferon alpha-5-like [Nomascus leucogenys]. PREDICTED: interferon alpha-5-like [Nomascus leucogenys].
14	397521553	XP_003830858.1	PREDICTED: interferon alpha-5-like [Pan paniscus]. PREDICTED: interferon alpha-5-like [Pan paniscus].	U_long
14	114623923	XP_528565.2	PREDICTED: interferon alpha-5 [Pan troglodytes]. PREDICTED: interferon alpha-5 [Pan troglodytes].
15	165868266	ABY67937.1	interferon alpha 1 [Cercocebus atys]. interferon alpha 1 [Cercocebus atys].
15	32714	CAA23799.1	unnamed protein product [Homo sapiens]. unnamed protein product [Homo sapiens].
15	439667	CAA53538.1	interferon-alpha 13 [Homo sapiens]. interferon-alpha 13 [Homo sapiens].
15	355567729	EHH24070.1	hypothetical protein EGK_07660 [Macaca mulatta]. hypothetical protein EGK_07660 [Macaca mulatta].
15	302564365	NP_001181296.1	interferon alpha-1/13 precursor [Macaca mulatta]. interferon alpha-1/13 precursor [Macaca mulatta].
15	194394174	NP_008831.3	interferon alpha-1/13 precursor [Homo sapiens]. interferon alpha-1/13 precursor [Homo sapiens].
15	13128950	NP_076918.1	interferon alpha-1/13 precursor [Homo sapiens]. interferon alpha-1/13 precursor [Homo sapiens].
15	114623931	XP_001152509.1	PREDICTED: interferon alpha-1/13 [Pan troglodytes]. PREDICTED: interferon alpha-1/13 [Pan troglodytes].
15	297684306	XP_002819786.1	PREDICTED: interferon alpha-1/13-like [Pongo abelii]. PREDICTED: interferon alpha-1/13-like [Pongo abelii].
15	297684316	XP_002819790.1	PREDICTED: interferon alpha-1/13-like [Pongo abelii]. PREDICTED: interferon alpha-1/13-like [Pongo abelii].
15	332222513	XP_003260414.1	PREDICTED: interferon alpha-1/13 [Nomascus leucogenys]. PREDICTED: interferon alpha-1/13 [Nomascus leucogenys].
15	397521277	XP_003830723.1	PREDICTED: interferon alpha-1/13-like [Pan paniscus]. PREDICTED: interferon alpha-1/13-like [Pan paniscus].
15	397521283	XP_003830726.1	PREDICTED: interferon alpha-1/13-like [Pan paniscus]. PREDICTED: interferon alpha-1/13-like [Pan paniscus].
15	402897303	XP_003911706.1	PREDICTED: interferon alpha-1/13 [Papio anubis]. PREDICTED: interferon alpha-1/13 [Papio anubis].
16	222139524	ACM45779.1	interferon alpha [Saguinus mystax]. interferon alpha [Saguinus mystax].
16	222139526	ACM45780.1	interferon alpha [Callithrix jacchus]. interferon alpha [Callithrix jacchus].
16	14715253	CAC44124.1	interferon-alpha [Saguinus oedipus]. interferon-alpha [Saguinus oedipus].
16	14715255	CAC44125.1	interferon-alpha [Saguinus oedipus]. interferon-alpha [Saguinus oedipus].
16	296190023	XP_002743019.1	PREDICTED: interferon alpha-14-like [Callithrix jacchus]. PREDICTED: interferon alpha-14-like [Callithrix jacchus].
16	296236955	XP_002763552.1	PREDICTED: interferon alpha-14-like [Callithrix jacchus]. PREDICTED: interferon alpha-14-like [Callithrix jacchus].
16	403272655	XP_003928166.1	PREDICTED: interferon alpha-5-like [Saimiri boliviensis boliviensis]. PREDICTED: interferon alpha-5-like [Saimiri boliviensis boliviensis].
17	355567730	EHH24071.1	Interferon alpha-8 [Macaca mulatta]. Interferon alpha-8 [Macaca mulatta].
17	109111381	XP_001107458.1	PREDICTED: interferon alpha-8 [Macaca mulatta]. PREDICTED: interferon alpha-8 [Macaca mulatta].
17	297684308	XP_002819787.1	PREDICTED: interferon alpha-8-like [Pongo abelii]. PREDICTED: interferon alpha-8-like [Pongo abelii].
18	32721	CAA23803.1	unnamed protein product [Homo sapiens]. unnamed protein product [Homo sapiens].
18	355567733	EHH24074.1	Interferon alpha-14 [Macaca mulatta]. Interferon alpha-14 [Macaca mulatta].
18	355753313	EHH57359.1	Interferon alpha-14 [Macaca fascicularis]. Interferon alpha-14 [Macaca fascicularis].
18	170763491	NP_002163.2	interferon alpha-14 precursor [Homo sapiens]. interferon alpha-14 precursor [Homo sapiens].
18	109111392	XP_001107576.1	PREDICTED: interferon alpha-14 [Macaca mulatta]. PREDICTED: interferon alpha-14 [Macaca mulatta].
18	297684324	XP_002819794.1	PREDICTED: interferon alpha-14-like [Pongo abelii]. PREDICTED: interferon alpha-14-like [Pongo abelii].
18	332222521	XP_003260418.1	PREDICTED: interferon alpha-14 [Nomascus leucogenys]. PREDICTED: interferon alpha-14 [Nomascus leucogenys].
18	397521270	XP_003830720.1	PREDICTED: interferon alpha-14-like [Pan paniscus]. PREDICTED: interferon alpha-14-like [Pan paniscus].
18	402897313	XP_003911711.1	PREDICTED: interferon alpha-14 [Papio anubis]. PREDICTED: interferon alpha-14 [Papio anubis].
18	114623921	XP_528563.2	PREDICTED: interferon alpha-14 [Pan troglodytes]. PREDICTED: interferon alpha-14 [Pan troglodytes].
19	306912	AAA36041.1	leukocyte interferon protein [Homo sapiens]. leukocyte interferon protein [Homo sapiens].	U
19	184573	AAA52713.1	interferon-alpha, partial [Homo sapiens]. interferon-alpha, partial [Homo sapiens].
19	186408	AAA59165.1	interferon precursor [Homo sapiens]. interferon precursor [Homo sapiens].
19	49901646	AAH74966.1	Interferon, alpha 4 [Homo sapiens]. Interferon, alpha 4 [Homo sapiens].
19	54696370	AAV38557.1	interferon, alpha 21, partial [synthetic construct]. interferon, alpha 21, partial [synthetic construct].
19	60824497	AAX36682.1	interferon alpha 17, partial [synthetic construct]. interferon alpha 17, partial [synthetic construct].
19	32634	CAA23793.1	unnamed protein product [Homo sapiens]. unnamed protein product [Homo sapiens].
19	32717	CAA23801.1	unnamed protein product [Homo sapiens]. unnamed protein product [Homo sapiens].
19	758078	CAA26701.1	IFN-alpha 4b [Homo sapiens]. IFN-alpha 4b [Homo sapiens].
19	355567734	EHH24075.1	Interferon alpha-21 [Macaca mulatta]. Interferon alpha-21 [Macaca mulatta].
19	355570111	EHH25587.1	Interferon alpha-10 [Macaca mulatta]. Interferon alpha-10 [Macaca mulatta].
19	355770055	EHH62852.1	Interferon alpha-4 [Macaca fascicularis]. Interferon alpha-4 [Macaca fascicularis].
19	302564536	NP_001181313.1	interferon alpha-4 precursor [Macaca mulatta]. interferon alpha-4 precursor [Macaca mulatta].
19	4504589	NP_002162.1	interferon alpha-10 precursor [Homo sapiens]. interferon alpha-10 precursor [Homo sapiens].
19	4504593	NP_002164.1	interferon alpha-16 precursor [Homo sapiens]. interferon alpha-16 precursor [Homo sapiens].
19	169791013	NP_002166.2	interferon alpha-21 precursor [Homo sapiens]. interferon alpha-21 precursor [Homo sapiens].
19	10835103	NP_066546.1	interferon alpha-4 precursor [Homo sapiens]. interferon alpha-4 precursor [Homo sapiens].
19	10880985	NP_067091.1	interferon alpha-17 precursor [Homo sapiens]. interferon alpha-17 precursor [Homo sapiens].
19	109111396	XP_001107635.1	PREDICTED: interferon alpha-4-like [Macaca mulatta]. PREDICTED: interferon alpha-4-like [Macaca mulatta].
19	109111402	XP_001107754.1	PREDICTED: interferon alpha-17-like [Macaca mulatta]. PREDICTED: interferon alpha-17-like [Macaca mulatta].
19	109111405	XP_001107817.1	PREDICTED: interferon alpha-4-like [Macaca mulatta]. PREDICTED: interferon alpha-4-like [Macaca mulatta].
19	109111407	XP_001107884.1	PREDICTED: interferon alpha-17-like [Macaca mulatta]. PREDICTED: interferon alpha-17-like [Macaca mulatta].
19	109111411	XP_001107940.1	PREDICTED: interferon alpha-17-like [Macaca mulatta]. PREDICTED: interferon alpha-17-like [Macaca mulatta].
19	109111413	XP_001107999.1	PREDICTED: interferon alpha-17-like [Macaca mulatta]. PREDICTED: interferon alpha-17-like [Macaca mulatta].
19	109111415	XP_001108051.1	PREDICTED: interferon alpha-21-like [Macaca mulatta]. PREDICTED: interferon alpha-21-like [Macaca mulatta].
19	114623899	XP_001151758.1	PREDICTED: interferon alpha-4 [Pan troglodytes]. PREDICTED: interferon alpha-4 [Pan troglodytes].
19	114623901	XP_001151819.1	PREDICTED: interferon alpha-7 [Pan troglodytes]. PREDICTED: interferon alpha-7 [Pan troglodytes].
19	114623905	XP_001151890.1	PREDICTED: interferon alpha-4 [Pan troglodytes]. PREDICTED: interferon alpha-4 [Pan troglodytes].
19	114623914	XP_001152006.1	PREDICTED: interferon alpha-16 [Pan troglodytes]. PREDICTED: interferon alpha-16 [Pan troglodytes].
19	114623917	XP_001152078.1	PREDICTED: interferon alpha-17-like [Pan troglodytes]. PREDICTED: interferon alpha-17-like [Pan troglodytes].
19	297684327	XP_002819796.1	PREDICTED: interferon alpha-10-like [Pongo abelii]. PREDICTED: interferon alpha-10-like [Pongo abelii].
19	297684333	XP_002819799.1	PREDICTED: interferon alpha-16-like [Pongo abelii]. PREDICTED: interferon alpha-16-like [Pongo abelii].
19	297684335	XP_002819800.1	PREDICTED: interferon alpha-21-like [Pongo abelii]. PREDICTED: interferon alpha-21-like [Pongo abelii].
19	297715604	XP_002834152.1	PREDICTED: interferon alpha-4-like [Pongo abelii]. PREDICTED: interferon alpha-4-like [Pongo abelii].
19	332222523	XP_003260419.1	PREDICTED: interferon alpha-4 [Nomascus leucogenys]. PREDICTED: interferon alpha-4 [Nomascus leucogenys].
19	332222525	XP_003260420.1	PREDICTED: interferon alpha-10-like [Nomascus leucogenys]. PREDICTED: interferon alpha-10-like [Nomascus leucogenys].
19	332222527	XP_003260421.1	PREDICTED: interferon alpha-10-like [Nomascus leucogenys]. PREDICTED: interferon alpha-10-like [Nomascus leucogenys].
19	332831634	XP_003312066.1	PREDICTED: interferon alpha-4 [Pan troglodytes]. PREDICTED: interferon alpha-4 [Pan troglodytes].
19	395740421	XP_003777418.1	PREDICTED: interferon alpha-4-like [Pongo abelii]. PREDICTED: interferon alpha-4-like [Pongo abelii].
19	397521256	XP_003830713.1	PREDICTED: interferon alpha-21-like [Pan paniscus]. PREDICTED: interferon alpha-21-like [Pan paniscus].
19	397521258	XP_003830714.1	PREDICTED: interferon alpha-4-like [Pan paniscus]. PREDICTED: interferon alpha-4-like [Pan paniscus].
19	397521260	XP_003830715.1	PREDICTED: interferon alpha-7-like [Pan paniscus]. PREDICTED: interferon alpha-7-like [Pan paniscus].
19	397521264	XP_003830717.1	PREDICTED: interferon alpha-17-like [Pan paniscus]. PREDICTED: interferon alpha-17-like [Pan paniscus].
19	397521266	XP_003830718.1	PREDICTED: interferon alpha-16-like [Pan paniscus]. PREDICTED: interferon alpha-16-like [Pan paniscus].
19	397521268	XP_003830719.1	PREDICTED: interferon alpha-17-like [Pan paniscus]. PREDICTED: interferon alpha-17-like [Pan paniscus].
19	402897315	XP_003911712.1	PREDICTED: interferon alpha-4-like [Papio anubis]. PREDICTED: interferon alpha-4-like [Papio anubis].
19	402897317	XP_003911713.1	PREDICTED: interferon alpha-17 [Papio anubis]. PREDICTED: interferon alpha-17 [Papio anubis].
19	402897319	XP_003911714.1	PREDICTED: interferon alpha-4-like [Papio anubis]. PREDICTED: interferon alpha-4-like [Papio anubis].
19	402897321	XP_003911715.1	PREDICTED: interferon alpha-4-like [Papio anubis]. PREDICTED: interferon alpha-4-like [Papio anubis].
19	402897323	XP_003911716.1	PREDICTED: interferon alpha-4 [Papio anubis]. PREDICTED: interferon alpha-4 [Papio anubis].
19	402897325	XP_003919498.1	PREDICTED: interferon alpha-21-like [Papio anubis]. PREDICTED: interferon alpha-21-like [Papio anubis].
?	296484870	DAA26985.1	TPA: interferon tau c1 [Bos taurus]. TPA: interferon tau c1 [Bos taurus].
?	296484876	DAA26991.1	TPA: interferon omega-1-like [Bos taurus]. TPA: interferon omega-1-like [Bos taurus].
?	296484885	DAA27000.1	TPA: interferon-tau-like [Bos taurus]. TPA: interferon-tau-like [Bos taurus].

## Sheet: Sheet2
Supplemental Table 2. IFNT related genes used in this study
Clade	GenBankID	ProteinID	Definition
1	163765	AAA50457.1	trophoblast protein-1 [Bos taurus]. trophoblast protein-1 [Bos taurus].
1	5733827	AAA50458.2	trophoblast protein-1 [Bos taurus]. trophoblast protein-1 [Bos taurus].
1	163769	AAA50459.1	trophoblast protein-1 [Bos taurus]. trophoblast protein-1 [Bos taurus].	x
1	163214	AAA62711.1	interferon tau Bos taurus
1	10180639	AAG14168.1	interferon tau [Bos taurus]. interferon tau [Bos taurus].
1	34014803	AAQ56196.1	interferon-tau 2a [Capra hircus]. interferon-tau 2a [Capra hircus].
1	34014807	AAQ56198.1	interferon-tau 3 [Capra hircus]. interferon-tau 3 [Capra hircus].
1	34014809	AAQ56199.1	interferon-tau 4a [Capra hircus]. interferon-tau 4a [Capra hircus].
1	34014819	AAQ56204.1	interferon-tau 5 [Capra hircus]. interferon-tau 5 [Capra hircus].
1	34014821	AAQ56205.1	interferon-tau 6 [Capra hircus]. interferon-tau 6 [Capra hircus].
1	51173145	AAT96858.1	interferon-tau [Bubalus bubalis]. interferon-tau [Bubalus bubalis].
1	62750410	AAX98268.1	interferon tau [Bos taurus]. interferon tau [Bos taurus].
1	72160231	AAZ66771.1	interferon-Tau [Moschus berezovskii]. interferon-Tau [Moschus berezovskii].
1	113303928	AAZ78134.2	interferon tau garIFNT1 [Ovis aries]. interferon tau garIFNT1 [Ovis aries].
1	119351120	ABL63462.1	interferon tau BB1 [Capra hircus]. interferon tau BB1 [Capra hircus].
1	148361489	ABQ59318.1	interferon tau garIFNT2 [Ovis aries]. interferon tau garIFNT2 [Ovis aries].
1	148565493	ABQ88380.1	interferon tau [Bos grunniens]. interferon tau [Bos grunniens].
1	339649198	AEJ87220.1	interferon tau BB9 [Capra hircus]. interferon tau BB9 [Capra hircus].
1	339649202	AEJ87222.1	interferon tau BB11 [Capra hircus]. interferon tau BB11 [Capra hircus].
1	406821555	AFS60289.1	interferon tau isoform 1a3 [Bubalus bubalis]. interferon tau isoform 1a3 [Bubalus bubalis].
1	406821561	AFS60292.1	interferon tau isoform 2a [Bubalus bubalis]. interferon tau isoform 2a [Bubalus bubalis].
1	406821565	AFS60294.1	interferon tau isoform 3 [Bubalus bubalis]. interferon tau isoform 3 [Bubalus bubalis].
1	406821567	AFS60295.1	interferon tau isoform 4 [Bubalus bubalis]. interferon tau isoform 4 [Bubalus bubalis].
1	406821569	AFS60296.1	interferon tau isoform 5 [Bubalus bubalis]. interferon tau isoform 5 [Bubalus bubalis].
1	406821571	AFS60297.1	interferon tau isoform 6 [Bubalus bubalis]. interferon tau isoform 6 [Bubalus bubalis].
1	406821573	AFS60298.1	interferon tau isoform 7 [Bubalus bubalis]. interferon tau isoform 7 [Bubalus bubalis].
1	406821575	AFS60299.1	interferon tau isoform 8 [Bubalus bubalis]. interferon tau isoform 8 [Bubalus bubalis].
1	766	CAA46506.1	trophoblast type I interferon gene [Bos taurus]. trophoblast type I interferon gene [Bos taurus].
1	296484870	DAA26985.1	TPA: interferon tau c1 [Bos taurus]. TPA: interferon tau c1 [Bos taurus].
1	2118657	I47098	trophoblast protein-1 - sheep. Sequence 28 from patent US 5639868.
1	269973909	NP_001015511.3	interferon tau-2 precursor [Bos taurus]. interferon tau-2 precursor [Bos taurus].
1	72534814	NP_001026935.1	interferon tau c1 precursor [Bos taurus]. interferon tau c1 precursor [Bos taurus].
1	156119318	NP_001095205.1	interferon tau-6 precursor [Ovis aries]. interferon tau-6 precursor [Ovis aries].
1	183979987	NP_001116871.1	interferon tau-1 precursor [Ovis aries]. interferon tau-1 precursor [Ovis aries].
1	183979989	NP_001116872.1	interferon tau-2 precursor [Ovis aries]. interferon tau-2 precursor [Ovis aries].
1	183979991	NP_001116873.1	interferon tau-5 precursor [Ovis aries]. interferon tau-5 precursor [Ovis aries].
1	269954709	NP_001161747.1	interferon tau-3 precursor [Bos taurus]. interferon tau-3 precursor [Bos taurus].
1	6707758	P15696.2	RecName: Full=Interferon tau-1; Short=IFN-tau-1; AltName: Full=Antiluteolysin; AltName: Full=Trophoblast antiluteolytic protein; AltName: Full=Trophoblast protein 1; Short=TP-1; AltName: Full=Trophoblastin; Flags: Precursor. RecName: Full=Interferon tau-1; Short=IFN-tau-1; AltName: Full=Antiluteolysin; AltName: Full=Trophoblast antiluteolytic protein; AltName: Full=Trophoblast protein 1; Short=TP…
1	6707694	P28169.1	RecName: Full=Interferon tau-11; Short=IFN-tau-11; AltName: Full=Antiluteolysin; AltName: Full=P4; AltName: Full=S4; AltName: Full=Trophoblast antiluteolytic protein; AltName: Full=Trophoblast protein 1; Short=TP-1; AltName: Full=Trophoblastin; Flags: Precursor. RecName: Full=Interferon tau-11; Short=IFN-tau-11; AltName: Full=Antiluteolysin; AltName: Full=P4; AltName: Full=S4; AltName: Full=Troph…
1	6707691	P28171.1	RecName: Full=Interferon tau; Short=IFN-tau; AltName: Full=Antiluteolysin; AltName: Full=Trophoblast antiluteolytic protein; AltName: Full=Trophoblast protein 1; Short=TP-1; AltName: Full=Trophoblastin; Flags: Precursor. RecName: Full=Interferon tau; Short=IFN-tau; AltName: Full=Antiluteolysin; AltName: Full=Trophoblast antiluteolytic protein; AltName: Full=Trophoblast protein 1; Short=TP-1; AltN…
1	6707692	P28172.1	RecName: Full=Interferon tau; Short=IFN-tau; AltName: Full=Antiluteolysin; AltName: Full=Trophoblast antiluteolytic protein; AltName: Full=Trophoblast protein 1; Short=TP-1; AltName: Full=Trophoblastin; Flags: Precursor. RecName: Full=Interferon tau; Short=IFN-tau; AltName: Full=Antiluteolysin; AltName: Full=Trophoblast antiluteolytic protein; AltName: Full=Trophoblast protein 1; Short=TP-1; AltN…
1	6707759	P56829.1	RecName: Full=Interferon tau-2; Short=IFN-tau-2; AltName: Full=Antiluteolysin; AltName: Full=Trophoblast antiluteolytic protein; AltName: Full=Trophoblast protein 1; Short=TP-1; AltName: Full=Trophoblastin; Flags: Precursor. RecName: Full=Interferon tau-2; Short=IFN-tau-2; AltName: Full=Antiluteolysin; AltName: Full=Trophoblast antiluteolytic protein; AltName: Full=Trophoblast protein 1; Short=TP…
1	6707698	Q08053.1	RecName: Full=Interferon tau-10; Short=IFN-tau-10; AltName: Full=Antiluteolysin; AltName: Full=TP-02; AltName: Full=Trophoblast antiluteolytic protein; AltName: Full=Trophoblast protein 1; Short=TP-1; AltName: Full=Trophoblastin; Flags: Precursor. RecName: Full=Interferon tau-10; Short=IFN-tau-10; AltName: Full=Antiluteolysin; AltName: Full=TP-02; AltName: Full=Trophoblast antiluteolytic protein;…
1	6707699	Q08070.1	RecName: Full=Interferon tau-9; Short=IFN-tau-9; AltName: Full=Antiluteolysin; AltName: Full=TP-010; AltName: Full=Trophoblast antiluteolytic protein; AltName: Full=Trophoblast protein 1; Short=TP-1; AltName: Full=Trophoblastin; Flags: Precursor. RecName: Full=Interferon tau-9; Short=IFN-tau-9; AltName: Full=Antiluteolysin; AltName: Full=TP-010; AltName: Full=Trophoblast antiluteolytic protein; A…
1	6707700	Q08071.1	RecName: Full=Interferon tau-7; Short=IFN-tau-7; AltName: Full=Antiluteolysin; AltName: Full=TP-07; AltName: Full=Trophoblast antiluteolytic protein; AltName: Full=Trophoblast protein 1; Short=TP-1; AltName: Full=Trophoblastin; Flags: Precursor. RecName: Full=Interferon tau-7; Short=IFN-tau-7; AltName: Full=Antiluteolysin; AltName: Full=TP-07; AltName: Full=Trophoblast antiluteolytic protein; Alt…
1	6707701	Q08072.1	RecName: Full=Interferon tau-8; Short=IFN-tau-8; AltName: Full=Antiluteolysin; AltName: Full=TP-08; AltName: Full=Trophoblast antiluteolytic protein; AltName: Full=Trophoblast protein 1; Short=TP-1; AltName: Full=Trophoblastin; Flags: Precursor. RecName: Full=Interferon tau-8; Short=IFN-tau-8; AltName: Full=Antiluteolysin; AltName: Full=TP-08; AltName: Full=Trophoblast antiluteolytic protein; Alt…
1	6707702	Q28594.1	RecName: Full=Interferon tau-4; Short=IFN-tau-4; AltName: Full=Antiluteolysin; AltName: Full=P3; AltName: Full=Trophoblast antiluteolytic protein; AltName: Full=Trophoblast protein 1; Short=TP-1; AltName: Full=Trophoblastin; Flags: Precursor. RecName: Full=Interferon tau-4; Short=IFN-tau-4; AltName: Full=Antiluteolysin; AltName: Full=P3; AltName: Full=Trophoblast antiluteolytic protein; AltName: …
1	6707693	Q95187.1	RecName: Full=Interferon tau; Short=IFN-tau; AltName: Full=Antiluteolysin; AltName: Full=Trophoblast antiluteolytic protein; AltName: Full=Trophoblast protein 1; Short=TP-1; AltName: Full=Trophoblastin; Flags: Precursor. RecName: Full=Interferon tau; Short=IFN-tau; AltName: Full=Antiluteolysin; AltName: Full=Trophoblast antiluteolytic protein; AltName: Full=Trophoblast protein 1; Short=TP-1; AltN…
1'	51104845	AAT97058.1	interferon tau [Bubalus bubalis]. interferon tau [Bubalus bubalis].
1'	377823946	AFB77218.1	interferon tau [Bubalus bubalis]. interferon tau [Bubalus bubalis].
2	51104847	AAT97059.1	interferon-tau [Bos frontalis]. interferon-tau [Bos frontalis].
2	73695883	AAZ80758.1	interferon-tau BB6 [Capra hircus]. interferon-tau BB6 [Capra hircus].
2	119351122	ABL63463.1	interferon tau BB2 [Capra hircus]. interferon tau BB2 [Capra hircus].
2	119351124	ABL63464.1	interferon tau BB3 [Capra hircus]. interferon tau BB3 [Capra hircus].
2	119351126	ABL63465.1	interferon tau BB4 [Capra hircus]. interferon tau BB4 [Capra hircus].
2	339649200	AEJ87221.1	interferon tau BB10 [Capra hircus]. interferon tau BB10 [Capra hircus].
2	339649204	AEJ87223.1	interferon tau BB12 [Capra hircus]. interferon tau BB12 [Capra hircus].
2	6707689	O46633.1	RecName: Full=Interferon tau; Short=IFN-tau; AltName: Full=Antiluteolysin; AltName: Full=Trophoblast antiluteolytic protein; AltName: Full=Trophoblast protein 1; Short=TP-1; AltName: Full=Trophoblastin; Flags: Precursor. RecName: Full=Interferon tau; Short=IFN-tau; AltName: Full=Antiluteolysin; AltName: Full=Trophoblast antiluteolytic protein; AltName: Full=Trophoblast protein 1; Short=TP-1; AltN…
3	165829	AAA31507.1	interferon omega [Ovis aries]. interferon omega [Ovis aries].
3	296484876	DAA26991.1	TPA: interferon omega-1-like [Bos taurus]. TPA: interferon omega-1-like [Bos taurus].
3	350539395	NP_001232865.1	uncharacterized protein LOC509166 precursor [Bos taurus]. uncharacterized protein LOC509166 precursor [Bos taurus].
3	27819618	NP_776776.1	interferon omega-1 precursor [Bos taurus]. interferon omega-1 precursor [Bos taurus].
3	119896185	XP_001249981.1	PREDICTED: interferon omega-1 [Bos taurus]. PREDICTED: interferon omega-1 [Bos taurus].
3	358413405	XP_001250023.3	PREDICTED: interferon omega-1 [Bos taurus]. PREDICTED: interferon omega-1 [Bos taurus].
3	119896191	XP_001250216.1	PREDICTED: interferon omega-1 [Bos taurus]. PREDICTED: interferon omega-1 [Bos taurus].
3	297477722	XP_002689566.1	PREDICTED: interferon omega-1 [Bos taurus]. PREDICTED: interferon omega-1 [Bos taurus].
3	297477724	XP_002689567.1	PREDICTED: interferon omega-1 [Bos taurus]. PREDICTED: interferon omega-1 [Bos taurus].
3	297477742	XP_002689576.1	PREDICTED: interferon omega-1 [Bos taurus]. PREDICTED: interferon omega-1 [Bos taurus].
3	297477746	XP_002689578.1	PREDICTED: interferon omega-1 [Bos taurus]. PREDICTED: interferon omega-1 [Bos taurus].
3	358413409	XP_003582563.1	PREDICTED: interferon omega-1-like [Bos taurus]. PREDICTED: interferon omega-1-like [Bos taurus].
3	358413423	XP_003582566.1	PREDICTED: interferon omega-1 [Bos taurus]. PREDICTED: interferon omega-1 [Bos taurus].
3	359067988	XP_003586415.1	PREDICTED: interferon omega-1-like [Bos taurus]. PREDICTED: interferon omega-1-like [Bos taurus].
3	359067999	XP_003586416.1	PREDICTED: interferon omega-1 [Bos taurus]. PREDICTED: interferon omega-1 [Bos taurus].
3	119896175	XP_591439.2	PREDICTED: interferon omega-1 [Bos taurus]. PREDICTED: interferon omega-1 [Bos taurus].
3	119896261	XP_874396.2	PREDICTED: interferon omega-1 [Bos taurus]. PREDICTED: interferon omega-1 [Bos taurus].
3	76617196	XP_876216.1	PREDICTED: interferon omega-1 [Bos taurus]. PREDICTED: interferon omega-1 [Bos taurus].
3	76694591	XP_876270.1	PREDICTED: interferon omega-1 [Bos taurus]. PREDICTED: interferon omega-1 [Bos taurus].
3	119896263	XP_876349.2	PREDICTED: interferon omega-1 [Bos taurus]. PREDICTED: interferon omega-1 [Bos taurus].
3	76700295	XP_876390.1	PREDICTED: interferon omega-1 [Bos taurus]. PREDICTED: interferon omega-1 [Bos taurus].
3	358413407	XP_876525.3	PREDICTED: interferon omega-1 [Bos taurus]. PREDICTED: interferon omega-1 [Bos taurus].
4	297477728	XP_002689569.1	PREDICTED: interferon omega-1 [Bos taurus]. PREDICTED: interferon omega-1 [Bos taurus].
4	119896253	XP_874422.2	PREDICTED: interferon omega-1 [Bos taurus]. PREDICTED: interferon omega-1 [Bos taurus].
4'	297470552	XP_002684025.1	PREDICTED: interferon omega-1 [Bos taurus]. PREDICTED: interferon omega-1 [Bos taurus].
5	193290400	ACF17563.1	interferon omega 2 [Sus scrofa]. interferon omega 2 [Sus scrofa].
5	193290412	ACF17569.1	interferon omega 8 [Sus scrofa]. interferon omega 8 [Sus scrofa].
5	194332508	NP_001123704.1	inferferon omega 7 precursor [Sus scrofa]. inferferon omega 7 precursor [Sus scrofa].
5	194332504	NP_001123710.1	interferon omega 1 precursor [Sus scrofa]. interferon omega 1 precursor [Sus scrofa].
5	194473992	NP_001124005.1	interferon omega 7 precursor [Sus scrofa]. interferon omega 7 precursor [Sus scrofa].
5	229892840	NP_001153550.1	interferon omega 5 precursor [Sus scrofa]. interferon omega 5 precursor [Sus scrofa].
5	258690245	NP_001158316.1	interferon omega 3 precursor [Sus scrofa]. interferon omega 3 precursor [Sus scrofa].
5	258690237	NP_001158322.1	interferon omega 6 precursor [Sus scrofa]. interferon omega 6 precursor [Sus scrofa].
5	258690269	NP_001158324.1	interferon omega 4 precursor [Sus scrofa]. interferon omega 4 precursor [Sus scrofa].
5	350579181	XP_003480544.1	PREDICTED: interferon omega-1-like [Sus scrofa]. PREDICTED: interferon omega-1-like [Sus scrofa].
6	167621427	NP_001108008.1	interferon omega-2 precursor [Equus caballus]. interferon omega-2 precursor [Equus caballus].
6	149736886	XP_001497504.1	PREDICTED: interferon omega-2-like [Equus caballus]. PREDICTED: interferon omega-2-like [Equus caballus].
6	149736890	XP_001497549.1	PREDICTED: interferon omega-2-like [Equus caballus]. PREDICTED: interferon omega-2-like [Equus caballus].
6	149736898	XP_001497775.1	PREDICTED: interferon omega-2-like [Equus caballus]. PREDICTED: interferon omega-2-like [Equus caballus].
6	338719464	XP_003364007.1	PREDICTED: interferon omega-2-like [Equus caballus]. PREDICTED: interferon omega-2-like [Equus caballus].
7	386800	AAA52724.1	interferon-alpha [Homo sapiens]. interferon-alpha [Homo sapiens].
7	355753314	EHH57360.1	Interferon alpha-II-1 [Macaca fascicularis]. Interferon alpha-II-1 [Macaca fascicularis].
7	4504605	NP_002168.1	interferon omega-1 precursor [Homo sapiens]. interferon omega-1 precursor [Homo sapiens].
7	109111417	XP_001108113.1	PREDICTED: interferon omega-1 [Macaca mulatta]. PREDICTED: interferon omega-1 [Macaca mulatta].
7	296190019	XP_002743017.1	PREDICTED: interferon omega-1 [Callithrix jacchus]. PREDICTED: interferon omega-1 [Callithrix jacchus].
7	297684337	XP_002819801.1	PREDICTED: interferon omega-1-like [Pongo abelii]. PREDICTED: interferon omega-1-like [Pongo abelii].
7	332222529	XP_003260422.1	PREDICTED: interferon omega-1 [Nomascus leucogenys]. PREDICTED: interferon omega-1 [Nomascus leucogenys].
7	397521254	XP_003830712.1	PREDICTED: interferon omega-1-like [Pan paniscus]. PREDICTED: interferon omega-1-like [Pan paniscus].
7	403272671	XP_003928173.1	PREDICTED: interferon omega-1 [Saimiri boliviensis boliviensis]. PREDICTED: interferon omega-1 [Saimiri boliviensis boliviensis].
7	55633241	XP_528554.1	PREDICTED: interferon omega-1 [Pan troglodytes]. PREDICTED: interferon omega-1 [Pan troglodytes].
8	545146	AAC60523.1	interferon-omega20 [Oryctolagus cuniculus]. interferon-omega20 [Oryctolagus cuniculus].
8	545148	AAC60524.1	interferon-omega44 [Oryctolagus cuniculus]. interferon-omega44 [Oryctolagus cuniculus].
8	7558588	AAC60525.2	interferon-omega48 [Oryctolagus cuniculus]. interferon-omega48 [Oryctolagus cuniculus].
8	291383161	XP_002708103.1	PREDICTED: interferon type I-like [Oryctolagus cuniculus]. PREDICTED: interferon type I-like [Oryctolagus cuniculus].
8	291383165	XP_002708105.1	PREDICTED: interferon-omega48-like [Oryctolagus cuniculus]. PREDICTED: interferon-omega48-like [Oryctolagus cuniculus].
8	291383171	XP_002708107.1	PREDICTED: interferon-omega44-like [Oryctolagus cuniculus]. PREDICTED: interferon-omega44-like [Oryctolagus cuniculus].
8	291383175	XP_002708109.1	PREDICTED: interferon-omega45-like [Oryctolagus cuniculus]. PREDICTED: interferon-omega45-like [Oryctolagus cuniculus].
8	291383185	XP_002708114.1	PREDICTED: interferon type I-like [Oryctolagus cuniculus]. PREDICTED: interferon type I-like [Oryctolagus cuniculus].
9	344271101	XP_003407380.1	PREDICTED: interferon omega-2-like [Loxodonta africana]. PREDICTED: interferon omega-2-like [Loxodonta africana].
9	344271105	XP_003407382.1	PREDICTED: interferon omega-2-like [Loxodonta africana]. PREDICTED: interferon omega-2-like [Loxodonta africana].
9	344271107	XP_003407383.1	PREDICTED: interferon omega-2-like [Loxodonta africana]. PREDICTED: interferon omega-2-like [Loxodonta africana].
9	344309912	XP_003423618.1	PREDICTED: interferon omega-2-like [Loxodonta africana]. PREDICTED: interferon omega-2-like [Loxodonta africana].
9	344309970	XP_003423647.1	PREDICTED: interferon omega-2-like [Loxodonta africana]. PREDICTED: interferon omega-2-like [Loxodonta africana].
10	395819013	XP_003782898.1	PREDICTED: interferon alpha-5-like [Otolemur garnettii]. PREDICTED: interferon alpha-5-like [Otolemur garnettii].
10	395819017	XP_003782900.1	PREDICTED: interferon alpha-5-like [Otolemur garnettii]. PREDICTED: interferon alpha-5-like [Otolemur garnettii].
10	395819023	XP_003782903.1	PREDICTED: interferon alpha-5-like [Otolemur garnettii]. PREDICTED: interferon alpha-5-like [Otolemur garnettii].
10	395819025	XP_003782904.1	PREDICTED: interferon alpha-5-like [Otolemur garnettii]. PREDICTED: interferon alpha-5-like [Otolemur garnettii].
10	395819027	XP_003782905.1	PREDICTED: interferon alpha-5-like [Otolemur garnettii]. PREDICTED: interferon alpha-5-like [Otolemur garnettii].
10	395819384	XP_003783072.1	PREDICTED: interferon alpha-5-like [Otolemur garnettii]. PREDICTED: interferon alpha-5-like [Otolemur garnettii].
10	395863310	XP_003803840.1	PREDICTED: interferon alpha-10-like [Otolemur garnettii]. PREDICTED: interferon alpha-10-like [Otolemur garnettii].
11	344271103	XP_003407381.1	PREDICTED: interferon alpha-5-like [Loxodonta africana]. PREDICTED: interferon alpha-5-like [Loxodonta africana].
11	344271762	XP_003407706.1	PREDICTED: interferon alpha-5-like [Loxodonta africana]. PREDICTED: interferon alpha-5-like [Loxodonta africana].
12	112885593	ABI26101.1	interferon alpha-9 precursor [Sus scrofa]. interferon alpha-9 precursor [Sus scrofa].
12	258690261	NP_001158321.1	uncharacterized protein LOC100153724 precursor [Sus scrofa]. uncharacterized protein LOC100153724 precursor [Sus scrofa].
12	305855102	NP_001182306.1	uncharacterized protein LOC100157766 precursor [Sus scrofa]. uncharacterized protein LOC100157766 precursor [Sus scrofa].
13	4504597	NP_002160.1	interferon alpha-5 precursor [Homo sapiens]. interferon alpha-5 precursor [Homo sapiens].
13	332222519	XP_003260417.1	PREDICTED: interferon alpha-5-like [Nomascus leucogenys]. PREDICTED: interferon alpha-5-like [Nomascus leucogenys].
13	114623923	XP_528565.2	PREDICTED: interferon alpha-5 [Pan troglodytes]. PREDICTED: interferon alpha-5 [Pan troglodytes].
13	165868266	ABY67937.1	interferon alpha 1 [Cercocebus atys]. interferon alpha 1 [Cercocebus atys].
13	32714	CAA23799.1	unnamed protein product [Homo sapiens]. unnamed protein product [Homo sapiens].
13	439667	CAA53538.1	interferon-alpha 13 [Homo sapiens]. interferon-alpha 13 [Homo sapiens].
13	355567729	EHH24070.1	hypothetical protein EGK_07660 [Macaca mulatta]. hypothetical protein EGK_07660 [Macaca mulatta].
13	302564365	NP_001181296.1	interferon alpha-1/13 precursor [Macaca mulatta]. interferon alpha-1/13 precursor [Macaca mulatta].
13	194394174	NP_008831.3	interferon alpha-1/13 precursor [Homo sapiens]. interferon alpha-1/13 precursor [Homo sapiens].
13	13128950	NP_076918.1	interferon alpha-1/13 precursor [Homo sapiens]. interferon alpha-1/13 precursor [Homo sapiens].
13	114623931	XP_001152509.1	PREDICTED: interferon alpha-1/13 [Pan troglodytes]. PREDICTED: interferon alpha-1/13 [Pan troglodytes].
13	297684306	XP_002819786.1	PREDICTED: interferon alpha-1/13-like [Pongo abelii]. PREDICTED: interferon alpha-1/13-like [Pongo abelii].
13	297684316	XP_002819790.1	PREDICTED: interferon alpha-1/13-like [Pongo abelii]. PREDICTED: interferon alpha-1/13-like [Pongo abelii].
13	332222513	XP_003260414.1	PREDICTED: interferon alpha-1/13 [Nomascus leucogenys]. PREDICTED: interferon alpha-1/13 [Nomascus leucogenys].
13	397521277	XP_003830723.1	PREDICTED: interferon alpha-1/13-like [Pan paniscus]. PREDICTED: interferon alpha-1/13-like [Pan paniscus].
13	397521283	XP_003830726.1	PREDICTED: interferon alpha-1/13-like [Pan paniscus]. PREDICTED: interferon alpha-1/13-like [Pan paniscus].
13	402897303	XP_003911706.1	PREDICTED: interferon alpha-1/13 [Papio anubis]. PREDICTED: interferon alpha-1/13 [Papio anubis].
13	222139524	ACM45779.1	interferon alpha [Saguinus mystax]. interferon alpha [Saguinus mystax].
13	222139526	ACM45780.1	interferon alpha [Callithrix jacchus]. interferon alpha [Callithrix jacchus].
13	14715253	CAC44124.1	interferon-alpha [Saguinus oedipus]. interferon-alpha [Saguinus oedipus].
13	14715255	CAC44125.1	interferon-alpha [Saguinus oedipus]. interferon-alpha [Saguinus oedipus].
13	296190023	XP_002743019.1	PREDICTED: interferon alpha-14-like [Callithrix jacchus]. PREDICTED: interferon alpha-14-like [Callithrix jacchus].
13	296236955	XP_002763552.1	PREDICTED: interferon alpha-14-like [Callithrix jacchus]. PREDICTED: interferon alpha-14-like [Callithrix jacchus].
13	403272655	XP_003928166.1	PREDICTED: interferon alpha-5-like [Saimiri boliviensis boliviensis]. PREDICTED: interferon alpha-5-like [Saimiri boliviensis boliviensis].
13	355567730	EHH24071.1	Interferon alpha-8 [Macaca mulatta]. Interferon alpha-8 [Macaca mulatta].
13	109111381	XP_001107458.1	PREDICTED: interferon alpha-8 [Macaca mulatta]. PREDICTED: interferon alpha-8 [Macaca mulatta].
13	297684308	XP_002819787.1	PREDICTED: interferon alpha-8-like [Pongo abelii]. PREDICTED: interferon alpha-8-like [Pongo abelii].
13	32721	CAA23803.1	unnamed protein product [Homo sapiens]. unnamed protein product [Homo sapiens].
13	355567733	EHH24074.1	Interferon alpha-14 [Macaca mulatta]. Interferon alpha-14 [Macaca mulatta].
13	355753313	EHH57359.1	Interferon alpha-14 [Macaca fascicularis]. Interferon alpha-14 [Macaca fascicularis].
13	170763491	NP_002163.2	interferon alpha-14 precursor [Homo sapiens]. interferon alpha-14 precursor [Homo sapiens].
13	109111392	XP_001107576.1	PREDICTED: interferon alpha-14 [Macaca mulatta]. PREDICTED: interferon alpha-14 [Macaca mulatta].
13	297684324	XP_002819794.1	PREDICTED: interferon alpha-14-like [Pongo abelii]. PREDICTED: interferon alpha-14-like [Pongo abelii].
13	332222521	XP_003260418.1	PREDICTED: interferon alpha-14 [Nomascus leucogenys]. PREDICTED: interferon alpha-14 [Nomascus leucogenys].
13	397521270	XP_003830720.1	PREDICTED: interferon alpha-14-like [Pan paniscus]. PREDICTED: interferon alpha-14-like [Pan paniscus].
13	402897313	XP_003911711.1	PREDICTED: interferon alpha-14 [Papio anubis]. PREDICTED: interferon alpha-14 [Papio anubis].
13	114623921	XP_528563.2	PREDICTED: interferon alpha-14 [Pan troglodytes]. PREDICTED: interferon alpha-14 [Pan troglodytes].
13	186408	AAA59165.1	interferon precursor [Homo sapiens]. interferon precursor [Homo sapiens].
13	49901646	AAH74966.1	Interferon, alpha 4 [Homo sapiens]. Interferon, alpha 4 [Homo sapiens].
13	54696370	AAV38557.1	interferon, alpha 21, partial [synthetic construct]. interferon, alpha 21, partial [synthetic construct].
13	60824497	AAX36682.1	interferon alpha 17, partial [synthetic construct]. interferon alpha 17, partial [synthetic construct].
13	32634	CAA23793.1	unnamed protein product [Homo sapiens]. unnamed protein product [Homo sapiens].
13	32717	CAA23801.1	unnamed protein product [Homo sapiens]. unnamed protein product [Homo sapiens].
13	758078	CAA26701.1	IFN-alpha 4b [Homo sapiens]. IFN-alpha 4b [Homo sapiens].
13	355567734	EHH24075.1	Interferon alpha-21 [Macaca mulatta]. Interferon alpha-21 [Macaca mulatta].
13	355570111	EHH25587.1	Interferon alpha-10 [Macaca mulatta]. Interferon alpha-10 [Macaca mulatta].
13	355770055	EHH62852.1	Interferon alpha-4 [Macaca fascicularis]. Interferon alpha-4 [Macaca fascicularis].
13	302564536	NP_001181313.1	interferon alpha-4 precursor [Macaca mulatta]. interferon alpha-4 precursor [Macaca mulatta].
13	4504589	NP_002162.1	interferon alpha-10 precursor [Homo sapiens]. interferon alpha-10 precursor [Homo sapiens].
13	4504593	NP_002164.1	interferon alpha-16 precursor [Homo sapiens]. interferon alpha-16 precursor [Homo sapiens].
13	169791013	NP_002166.2	interferon alpha-21 precursor [Homo sapiens]. interferon alpha-21 precursor [Homo sapiens].
13	10835103	NP_066546.1	interferon alpha-4 precursor [Homo sapiens]. interferon alpha-4 precursor [Homo sapiens].
13	10880985	NP_067091.1	interferon alpha-17 precursor [Homo sapiens]. interferon alpha-17 precursor [Homo sapiens].
13	109111396	XP_001107635.1	PREDICTED: interferon alpha-4-like [Macaca mulatta]. PREDICTED: interferon alpha-4-like [Macaca mulatta].
13	109111402	XP_001107754.1	PREDICTED: interferon alpha-17-like [Macaca mulatta]. PREDICTED: interferon alpha-17-like [Macaca mulatta].
13	109111405	XP_001107817.1	PREDICTED: interferon alpha-4-like [Macaca mulatta]. PREDICTED: interferon alpha-4-like [Macaca mulatta].
13	109111407	XP_001107884.1	PREDICTED: interferon alpha-17-like [Macaca mulatta]. PREDICTED: interferon alpha-17-like [Macaca mulatta].
13	109111411	XP_001107940.1	PREDICTED: interferon alpha-17-like [Macaca mulatta]. PREDICTED: interferon alpha-17-like [Macaca mulatta].
13	109111413	XP_001107999.1	PREDICTED: interferon alpha-17-like [Macaca mulatta]. PREDICTED: interferon alpha-17-like [Macaca mulatta].
13	109111415	XP_001108051.1	PREDICTED: interferon alpha-21-like [Macaca mulatta]. PREDICTED: interferon alpha-21-like [Macaca mulatta].
13	114623899	XP_001151758.1	PREDICTED: interferon alpha-4 [Pan troglodytes]. PREDICTED: interferon alpha-4 [Pan troglodytes].
13	114623901	XP_001151819.1	PREDICTED: interferon alpha-7 [Pan troglodytes]. PREDICTED: interferon alpha-7 [Pan troglodytes].
13	114623905	XP_001151890.1	PREDICTED: interferon alpha-4 [Pan troglodytes]. PREDICTED: interferon alpha-4 [Pan troglodytes].
13	114623914	XP_001152006.1	PREDICTED: interferon alpha-16 [Pan troglodytes]. PREDICTED: interferon alpha-16 [Pan troglodytes].
13	114623917	XP_001152078.1	PREDICTED: interferon alpha-17-like [Pan troglodytes]. PREDICTED: interferon alpha-17-like [Pan troglodytes].
13	297684327	XP_002819796.1	PREDICTED: interferon alpha-10-like [Pongo abelii]. PREDICTED: interferon alpha-10-like [Pongo abelii].
13	297684333	XP_002819799.1	PREDICTED: interferon alpha-16-like [Pongo abelii]. PREDICTED: interferon alpha-16-like [Pongo abelii].
13	297684335	XP_002819800.1	PREDICTED: interferon alpha-21-like [Pongo abelii]. PREDICTED: interferon alpha-21-like [Pongo abelii].
13	297715604	XP_002834152.1	PREDICTED: interferon alpha-4-like [Pongo abelii]. PREDICTED: interferon alpha-4-like [Pongo abelii].
13	332222523	XP_003260419.1	PREDICTED: interferon alpha-4 [Nomascus leucogenys]. PREDICTED: interferon alpha-4 [Nomascus leucogenys].
13	332222525	XP_003260420.1	PREDICTED: interferon alpha-10-like [Nomascus leucogenys]. PREDICTED: interferon alpha-10-like [Nomascus leucogenys].
13	332222527	XP_003260421.1	PREDICTED: interferon alpha-10-like [Nomascus leucogenys]. PREDICTED: interferon alpha-10-like [Nomascus leucogenys].
13	332831634	XP_003312066.1	PREDICTED: interferon alpha-4 [Pan troglodytes]. PREDICTED: interferon alpha-4 [Pan troglodytes].
13	395740421	XP_003777418.1	PREDICTED: interferon alpha-4-like [Pongo abelii]. PREDICTED: interferon alpha-4-like [Pongo abelii].
13	397521256	XP_003830713.1	PREDICTED: interferon alpha-21-like [Pan paniscus]. PREDICTED: interferon alpha-21-like [Pan paniscus].
13	397521258	XP_003830714.1	PREDICTED: interferon alpha-4-like [Pan paniscus]. PREDICTED: interferon alpha-4-like [Pan paniscus].
13	397521260	XP_003830715.1	PREDICTED: interferon alpha-7-like [Pan paniscus]. PREDICTED: interferon alpha-7-like [Pan paniscus].
13	397521264	XP_003830717.1	PREDICTED: interferon alpha-17-like [Pan paniscus]. PREDICTED: interferon alpha-17-like [Pan paniscus].
13	397521266	XP_003830718.1	PREDICTED: interferon alpha-16-like [Pan paniscus]. PREDICTED: interferon alpha-16-like [Pan paniscus].
13	397521268	XP_003830719.1	PREDICTED: interferon alpha-17-like [Pan paniscus]. PREDICTED: interferon alpha-17-like [Pan paniscus].
13	402897315	XP_003911712.1	PREDICTED: interferon alpha-4-like [Papio anubis]. PREDICTED: interferon alpha-4-like [Papio anubis].
13	402897317	XP_003911713.1	PREDICTED: interferon alpha-17 [Papio anubis]. PREDICTED: interferon alpha-17 [Papio anubis].
13	402897319	XP_003911714.1	PREDICTED: interferon alpha-4-like [Papio anubis]. PREDICTED: interferon alpha-4-like [Papio anubis].
13	402897321	XP_003911715.1	PREDICTED: interferon alpha-4-like [Papio anubis]. PREDICTED: interferon alpha-4-like [Papio anubis].
13	402897323	XP_003911716.1	PREDICTED: interferon alpha-4 [Papio anubis]. PREDICTED: interferon alpha-4 [Papio anubis].
